# Supplementary material for: Bacteriolytic Potential of Enterococcus Phage iF6 Isolated from “Sextaphag®” Therapeutic Phage Cocktail and Properties of Its Endolysins, Gp82 and Gp84
Source: Viruses. 2023 Mar 16;15(3):767. doi: 10.3390/v15030767 (PMC10054541; doi:10.3390/v15030767)
Supplement: Supplementary file 1 [file viruses-15-00767-s001.zip]

Archive with 1 entries (1 files):
- viruses-2101881-supplementary.pdf
